# Supplementary material for: LPG stove and fuel intervention among pregnant women reduce fine particle air pollution exposures in three countries: Pilot results from the HAPIN trial
Source: Environ Pollut. 2021 Dec 15;291:118198. doi: 10.1016/j.envpol.2021.118198 (PMC8593210; doi:10.1016/j.envpol.2021.118198)
Supplement: Multimedia component 2 [file mmc2.xml]

<?xml version="1.0" encoding="UTF-8" standalone="no"?><data:data><datasets><author>mjohnson14@gmail.com</author><type>0</type><dataset><value>1</value><reason>Data will be made available on request</reason><comments/></dataset></datasets></data:data>
